# Supplementary material for: Convergent evolution of heat-inducibility during subfunctionalization of the Hsp70 gene family
Source: BMC Evol Biol. 2013 Feb 21;13:49. doi: 10.1186/1471-2148-13-49 (PMC3606833; doi:10.1186/1471-2148-13-49)
Supplement: Additional file 5: Table S3 — List of accession numbers, descriptions and sources used for phylogenetic analyses. [file 1471-2148-13-49-S5.xlsx]

## Sheet: Tabelle1
Name Figure 2	Abbreviation Figure S2	Organism	Sequence ID	Source	url	Notes
Archaea DnaK	Ab_DnaK	Aciduliprofundum boonei T469	YP_003483718	RefSeq	http://www.ncbi.nlm.nih.gov/protein/YP_003483718
Alphaproteobacteria DnaK	At_DnaK	Agrobacterium tumefaciens str. C58	P50019	GenBank	http://www.ncbi.nlm.nih.gov/protein/P50019
Metazoa GRP78	Ce_BiP1	Caenorhabditis elegans	WBGene00002007	WormBase	http://www.wormbase.org/species/c_elegans/gene/WBGene00002007
Metazoa GRP78	Ce_BiP2	Caenorhabditis elegans	WBGene00002008	WormBase	http://www.wormbase.org/species/c_elegans/gene/WBGene00002008
Metazoa Hsp70	Ce_Hsp70-1	Caenorhabditis elegans	NP_503068	RefSeq	http://www.ncbi.nlm.nih.gov/protein/NP_503068
Metazoa Hsp70	Ce_Hsp70-7	Caenorhabditis elegans	NP_496509	RefSeq	http://www.ncbi.nlm.nih.gov/protein/NP_496509
Metazoa Hsp70	Ce_Hsp70-9	Caenorhabditis elegans	NP_492485	RefSeq	http://www.ncbi.nlm.nih.gov/protein/NP_492485
Metazoa mtHsp70	Ce_mtHsp70	Caenorhabditis elegans	WBGene00002010	WormBase	http://www.wormbase.org/species/c_elegans/gene/WBGene00002010
Metazoa GRP78	Dm_BiP	Drosophila melanogaster	NP_727563	RefSeq	http://www.ncbi.nlm.nih.gov/protein/NP_727563
Metazoa Hsp70	Dm_Hsc70-1	Drosophila melanogaster	NP_524063	RefSeq	http://www.ncbi.nlm.nih.gov/protein/NP_524063
Metazoa Hsp70	Dm_Hsc70-2	Drosophila melanogaster	NP_524339	RefSeq	http://www.ncbi.nlm.nih.gov/protein/NP_524339
Metazoa Hsp70	Dm_Hsc70-4	Drosophila melanogaster	NP_524356	RefSeq	http://www.ncbi.nlm.nih.gov/protein/NP_524356
Metazoa Hsp70	Dm_Hsp70Aa	Drosophila melanogaster	NP_731651	RefSeq	http://www.ncbi.nlm.nih.gov/protein/NP_731651
Metazoa Hsp70	Dm_Hsp70Ba	Drosophila melanogaster	NP_731716	RefSeq	http://www.ncbi.nlm.nih.gov/protein/NP_731716
Metazoa mtHsp70	Dm_mtHsp70	Drosophila melanogaster	NP_523741	RefSeq	http://www.ncbi.nlm.nih.gov/protein/NP_523741
Metazoa GRP78	Dp_BiP	Daphnia pulex	E9FW74	UniProt	http://www.uniprot.org/uniprot/E9FW74
Metazoa Hsp70	Dp_Hsp70-1	Daphnia pulex	E9GEV3	UniProt	http://www.uniprot.org/uniprot/E9GEV3
Metazoa Hsp70	Dp_Hsp70-2	Daphnia pulex	E9H926	UniProt	http://www.uniprot.org/uniprot/E9H926
Metazoa Hsp70	Dp_Hsp70-3	Daphnia pulex	E9HBZ4	UniProt	http://www.uniprot.org/uniprot/E9HBZ4
Metazoa mtHsp70	Dp_mtHsp70	Daphnia pulex	E9G2K8	UniProt	http://www.uniprot.org/uniprot/E9G2K8
Metazoa Hsp70	Dr_HSPA1A	Danio rerio	AAH56709	GenBank	http://www.ncbi.nlm.nih.gov/protein/AAH56709
Metazoa Hsp70	Dr_HSPA1B	Danio rerio	A5PMG2	UniProt	http://www.uniprot.org/uniprot/A5PMG2
Metazoa GRP78	Dr_HSPA5	Danio rerio	AAH63946	GenBank	http://www.ncbi.nlm.nih.gov/protein/AAH63946
Metazoa Hsp70	Dr_HSPA8	Danio rerio	NP_001103873	RefSeq	http://www.ncbi.nlm.nih.gov/protein/NP_001103873
Metazoa mtHsp70	Dr_hspa9b	Danio rerio	AAH44175	GenBank	http://www.ncbi.nlm.nih.gov/protein/AAH44175
Metazoa mtHsp70	Dr_HSPA9B2	Danio rerio	F1QFC0	UniProt	http://www.uniprot.org/uniprot/F1QFC0
Metazoa GRP78	Gg_BiP	Gallus gallus	Q90593	GenBank	http://www.ncbi.nlm.nih.gov/protein/Q90593
Metazoa Hsp70	Gg_HSPA2	Gallus gallus	Q7SX63	GenBank	http://www.ncbi.nlm.nih.gov/protein/Q7SX63
Metazoa Hsp70	Gg_HSPA8Aa	Gallus gallus	F1NRW7	UniProt	http://www.uniprot.org/uniprot/F1NRW7
Metazoa mtHsp70	Gg_HSPA9A	Gallus gallus	F1NZ86	UniProt	http://www.uniprot.org/uniprot/F1NZ86
Metazoa Hsp70	Hs_HSPA1A	Homo sapiens	AAH02453	GenBank	http://www.ncbi.nlm.nih.gov/protein/AAH02453
Metazoa Hsp70	Hs_HSPA1L	Homo sapiens	P34931	GenBank	http://www.ncbi.nlm.nih.gov/protein/P34931
Metazoa Hsp70	Hs_HSPA2	Homo sapiens	AAH01752	GenBank	http://www.ncbi.nlm.nih.gov/protein/AAH01752
Metazoa GRP78	Hs_HSPA5	Homo sapiens	NP_005338	RefSeq	http://www.ncbi.nlm.nih.gov/protein/NP_005338
Metazoa Hsp70	Hs_HSPA6	Homo sapiens	NP_002146	RefSeq	http://www.ncbi.nlm.nih.gov/protein/NP_002146
Metazoa Hsp70	Hs_HSPA8	Homo sapiens	AAH16179	GenBank	http://www.ncbi.nlm.nih.gov/protein/AAH16179
Metazoa mtHsp70	Hs_HSPA9B	Homo sapiens	NP_004125	RefSeq	http://www.ncbi.nlm.nih.gov/protein/NP_004125
Archaea DnaK	Hv_DnaK	Haloferax volcanii DS2	YP_003535637	RefSeq	http://www.ncbi.nlm.nih.gov/protein/YP_003535637
I. multifiliis GRP78	Im_BiP	Ichthyophthirius multifiliis	EGR32269	GenBank	http://www.ncbi.nlm.nih.gov/protein/EGR32269
I. multifiliis Hsp70	Im_hsp70	Ichthyophthirius multifiliis	EGR29052	GenBank	http://www.ncbi.nlm.nih.gov/protein/EGR29052
I. multifiliis mtHsp70-1	Im_mtHsp-1	Ichthyophthirius multifiliis	EGR32660	GenBank	http://www.ncbi.nlm.nih.gov/protein/EGR32660
Ichthyophthirius multifiliis mtHsp70-2	Im_mtHsp-2	Ichthyophthirius multifiliis	EGR31343	GenBank	http://www.ncbi.nlm.nih.gov/protein/EGR31343
Archaea DnaK	Mb_DnaK	Methanosarcina barkeri str. Fusaro	YP_306886	RefSeq	http://www.ncbi.nlm.nih.gov/protein/YP_306886
Metazoa GRP78	Mm_BiP	Mus musculus	P20029	GenBank	http://www.ncbi.nlm.nih.gov/protein/P20029
Metazoa Hsp70	Mm_HSPA1A	Mus musculus	Q61696	GenBank	http://www.ncbi.nlm.nih.gov/protein/Q61696
Metazoa Hsp70	Mm_HSPA1L	Mus musculus	P16627	GenBank	http://www.ncbi.nlm.nih.gov/protein/P16627
Metazoa Hsp70	Mm_HSPA2	Mus musculus	P17156	GenBank	http://www.ncbi.nlm.nih.gov/protein/P17156
Metazoa Hsp70	Mm_HSPA8	Mus musculus	P63017	GenBank	http://www.ncbi.nlm.nih.gov/protein/P63017
Metazoa mtHsp70	Mm_HSPA9A	Mus musculus	Q7TSZ0	GenBank	http://www.ncbi.nlm.nih.gov/protein/Q7TSZ0
Alphaproteobacteria DnaK	Mn_DnaK	Methylobacterium nodulans ORS 2060	B8IHL3	GenBank	http://www.ncbi.nlm.nih.gov/protein/B8IHL3
Archaea DnaK	Mt_DnaK	Methanosaeta thermophila PT	YP_843161	RefSeq	http://www.ncbi.nlm.nih.gov/protein/YP_843161
Archaea DnaK	Nm_DnaK	Nitrosopumilus maritimus SCM1	YP_001581434	RefSeq	http://www.ncbi.nlm.nih.gov/protein/YP_001581434
Archaea DnaK	Np_DnaK	Natronomonas pharaonis DSM 2160	YP_325772	RefSeq	http://www.ncbi.nlm.nih.gov/protein/YP_325772
O. trifallax GRP78	Ot_BiP	Oxytricha trifallax	Contig10574_0_g67	OxyDB	http://oxy.ciliate.org/index.php/feature/details/Contig10574_0_g67
O. trifallax Hsp70	Ot_hsp70	Oxytricha trifallax	Contig18685_0_g30	OxyDB	http://oxy.ciliate.org/index.php/feature/details/Contig18685_0_g30
Oxytricha trifallax mtHsp70	Ot_mtHsp70	Oxytricha trifallax	Contig16452_0_g39	OxyDB	http://oxy.ciliate.org/index.php/feature/details/Contig16452_0_g39
P. caudatum PcHsp70CY1a/b	Pc_CY1a	Paramecium caudatum	ADU54551	GenBank	http://www.ncbi.nlm.nih.gov/protein/ADU54551
P. caudatum PcHsp70CY1a/b	Pc_CY1b	Paramecium caudatum	ADU54552	GenBank	http://www.ncbi.nlm.nih.gov/protein/ADU54552
P. caudatum PcHsp70CY1c	Pc_CY1c	Paramecium caudatum	ADU54553	GenBank	http://www.ncbi.nlm.nih.gov/protein/ADU54553
P. caudatum PcHsp70CY2a	Pc_CY2a	Paramecium caudatum	ADU54554	GenBank	http://www.ncbi.nlm.nih.gov/protein/ADU54554
P. caudatum PcHsp70CY2b	Pc_CY2b	Paramecium caudatum	ADU54555	GenBank	http://www.ncbi.nlm.nih.gov/protein/ADU54555
P. caudatum PcHsp70ER1a/b	Pc_ER1a	Paramecium caudatum	ADU54556	GenBank	http://www.ncbi.nlm.nih.gov/protein/ADU54556
P. caudatum PcHsp70ER1a/b	Pc_ER1b	Paramecium caudatum	ADU54557	GenBank	http://www.ncbi.nlm.nih.gov/protein/ADU54557
P. caudatum PcHsp70ER2a/b/c	Pc_ER2a	Paramecium caudatum	ADU54558	GenBank	http://www.ncbi.nlm.nih.gov/protein/ADU54558
P. caudatum PcHsp70ER2a/b/c	Pc_ER2b	Paramecium caudatum	ADU54559	GenBank	http://www.ncbi.nlm.nih.gov/protein/ADU54559
P. caudatum PcHsp70ER2a/b/c	Pc_ER2c	Paramecium caudatum	ADU54560	GenBank	http://www.ncbi.nlm.nih.gov/protein/ADU54560
Paramecium caudatum PcHsp70MT1a	Pc_mtHsp70	Paramecium caudatum	ADU54561	GenBank	http://www.ncbi.nlm.nih.gov/protein/ADU54561
P. tetraurelia Hsp70Pt01	Pt_CY-Pt01	Paramecium tetraurelia	CAI44478	GenBank	http://www.ncbi.nlm.nih.gov/protein/CAI44478
P. tetraurelia Hsp70Pt02	Pt_CY-Pt02	Paramecium tetraurelia	CAI39095	GenBank	http://www.ncbi.nlm.nih.gov/protein/CAI39095
P. tetraurelia Hsp70Pt03	Pt_CY-Pt03	Paramecium tetraurelia	CAI44477	GenBank	http://www.ncbi.nlm.nih.gov/protein/CAI44477
P. tetraurelia Hsp70Pt04	Pt_CY-Pt04	Paramecium tetraurelia	CAI44476	GenBank	http://www.ncbi.nlm.nih.gov/protein/CAI44476
P. tetraurelia Hsp70Pt05	Pt_CY-Pt05	Paramecium tetraurelia	CAI44475	GenBank	http://www.ncbi.nlm.nih.gov/protein/CAI44475
P. tetraurelia Hsp70Pt07	Pt_ER-Pt07	Paramecium tetraurelia	CAI39094	GenBank	http://www.ncbi.nlm.nih.gov/protein/CAI39094
P. tetraurelia Hsp70Pt08	Pt_ER-Pt08	Paramecium tetraurelia	CAI39093	GenBank	http://www.ncbi.nlm.nih.gov/protein/CAI39093
P. tetraurelia Hsp70Pt09	Pt_ER-Pt09	Paramecium tetraurelia	CAI39092	GenBank	http://www.ncbi.nlm.nih.gov/protein/CAI39092
P. tetraurelia mtHsp70-1	Pt_mtHsp-1	Paramecium tetraurelia	GSPATP00021676001	ParameciumDB	http://paramecium.cgm.cnrs-gif.fr/db/Feature/208753
Paramecium tetraurelia mtHsp70-2	Pt_mtHsp-2	Paramecium tetraurelia	GSPATP00026329001	ParameciumDB	http://paramecium.cgm.cnrs-gif.fr/db/Feature/244548
Alphaproteobacteria DnaK	Re_DnaK	Rhizobium etli CFN 42	YP_467697	RefSeq	http://www.ncbi.nlm.nih.gov/protein/YP_467697
Alphaproteobacteria DnaK	Rp_DnaK	Rickettsia prowazekii str. Madrid E	NP_220574	RefSeq	http://www.ncbi.nlm.nih.gov/protein/NP_220574
T. borealis GRP78	Tb_BiP	Tetrahymena borealis	T. borealis MAC supercont1.40 of Tetrahymena borealis (Xbor) [DNA] 395208-397375 -	Tetrahymena Comparative Database	http://www.broadinstitute.org/annotation/genome/Tetrahymena/Regions.html	CDS was determined based on exon/intron boundaries of TTHERM_00171850 and translated using transl_table=6
T. borealis Hsp70-1	Tb_hsp70-1	Tetrahymena borealis	T. borealis MAC supercont1.119 of Tetrahymena borealis (Xbor) [DNA] 11739-13673 -	Tetrahymena Comparative Database	http://www.broadinstitute.org/annotation/genome/Tetrahymena/Regions.html	complete region was translated using transl_table=6
T. borealis Hsp70-3	Tb_hsp70-3	Tetrahymena borealis	T. borealis MAC supercont1.74 of Tetrahymena borealis (Xbor) [DNA] 318997-320937 +	Tetrahymena Comparative Database	http://www.broadinstitute.org/annotation/genome/Tetrahymena/Regions.html	complete region was translated using transl_table=6
T. borealis Hsp70-4	Tb_hsp70-4	Tetrahymena borealis	T. borealis MAC supercont1.1 of Tetrahymena borealis (Xbor) [DNA] 1610608-1612575 -	Tetrahymena Comparative Database	http://www.broadinstitute.org/annotation/genome/Tetrahymena/Regions.html	complete region was translated using transl_table=6
T. borealis Hsp70-5	Tb_hsp70-5	Tetrahymena borealis	T. borealis MAC supercont1.74 of Tetrahymena borealis (Xbor) [DNA] 323073-325025 +	Tetrahymena Comparative Database	http://www.broadinstitute.org/annotation/genome/Tetrahymena/Regions.html	complete region was translated using transl_table=6
Tetrahymena borealis mtHsp70	Tb_mtHsp70	Tetrahymena borealis	T. borealis MAC supercont1.5 of Tetrahymena borealis (Xbor) [DNA] 346195-347675 +	Tetrahymena Comparative Database	http://www.broadinstitute.org/annotation/genome/Tetrahymena/Regions.html	CDS was determined based on exon/intron boundaries of TTHERM_00058550 and translated using transl_table=6
T. malaccensis GRP78	Tm_BiP	Tetrahymena malaccensis	T. malaccensis MAC (v2) supercont2.86 of Tetrahymena malaccensis (436) [DNA] 409688-412640 +	Tetrahymena Comparative Database	http://www.broadinstitute.org/annotation/genome/Tetrahymena/Regions.html	CDS was determined based on exon/intron boundaries of TTHERM_00171850 and translated using transl_table=6
T. malaccensis Hsp70-1	Tm_hsp70-1	Tetrahymena malaccensis	T. malaccensis MAC (v2) supercont2.225 of Tetrahymena malaccensis (436) [DNA] 118231-120162 +	Tetrahymena Comparative Database	http://www.broadinstitute.org/annotation/genome/Tetrahymena/Regions.html	complete region was translated using transl_table=6
T. malaccensis Hsp70-2	Tm_hsp70-2	Tetrahymena malaccensis	T. malaccensis MAC (v2) supercont2.17 of Tetrahymena malaccensis (436) [DNA] 198442-200382 +	Tetrahymena Comparative Database	http://www.broadinstitute.org/annotation/genome/Tetrahymena/Regions.html	complete region was translated using transl_table=6
T. malaccensis Hsp70-3	Tm_hsp70-3	Tetrahymena malaccensis	T. malaccensis MAC (v2) supercont2.169 of Tetrahymena malaccensis (436) [DNA] 131777-133714 -	Tetrahymena Comparative Database	http://www.broadinstitute.org/annotation/genome/Tetrahymena/Regions.html	complete region was translated using transl_table=6
T. malaccensis Hsp70-4	Tm_hsp70-4	Tetrahymena malaccensis	T. malaccensis MAC (v2) supercont2.44 of Tetrahymena malaccensis (436) [DNA] 460277-462235 -	Tetrahymena Comparative Database	http://www.broadinstitute.org/annotation/genome/Tetrahymena/Regions.html	complete region was translated using transl_table=6
T. malaccensis Hsp70-5	Tm_hsp70-5	Tetrahymena malaccensis	T. malaccensis MAC (v2) supercont2.27 of Tetrahymena malaccensis (436) [DNA] 672726-674672 +	Tetrahymena Comparative Database	http://www.broadinstitute.org/annotation/genome/Tetrahymena/Regions.html	complete region was translated using transl_table=6
Tetrahymena malaccensis mtHsp70	Tm_mtHsp70	Tetrahymena malaccensis	T. malaccensis MAC (v2) supercont2.6 of Tetrahymena malaccensis (436) [DNA] 280627-282948 +	Tetrahymena Comparative Database	http://www.broadinstitute.org/annotation/genome/Tetrahymena/Regions.html	CDS was determined based on exon/intron boundaries of TTHERM_00058550 and translated using transl_table=6
T. thermophila GRP78	Tt_BiP	Tetrahymena thermophila	TTHERM_00171850	Tetrahymena Genome Database	http://ciliate.org/index.php/feature/details/TTHERM_00171850
T. thermophila Hsp70-1	Tt_hsp70-1	Tetrahymena thermophila	TTHERM_01044390	Tetrahymena Genome Database	http://ciliate.org/index.php/feature/details/TTHERM_01044390
T. thermophila Hsp70-2	Tt_hsp70-2	Tetrahymena thermophila	TTHERM_00125640	Tetrahymena Genome Database	http://ciliate.org/index.php/feature/details/TTHERM_00125640
T. thermophila Hsp70-3	Tt_hsp70-3	Tetrahymena thermophila	TTHERM_01080440	Tetrahymena Genome Database	http://ciliate.org/index.php/feature/details/TTHERM_01080440
T. thermophila Hsp70-4	Tt_hsp70-4	Tetrahymena thermophila	TTHERM_00105110	Tetrahymena Genome Database	http://ciliate.org/index.php/feature/details/TTHERM_00105110
T. thermophila Hsp70-5	Tt_hsp70-5	Tetrahymena thermophila	TTHERM_00558440	Tetrahymena Genome Database	http://ciliate.org/index.php/feature/details/TTHERM_00558440
Tetrahymena thermophila mtHsp70	Tt_mtHsp70	Tetrahymena thermophila	TTHERM_00058550	Tetrahymena Genome Database	http://ciliate.org/index.php/feature/details/TTHERM_00058550
Archaea DnaK	Tv_DnaK	Thermoplasma volcanium GSS1	NP_111007	RefSeq	http://www.ncbi.nlm.nih.gov/protein/NP_111007
Alphaproteobacteria DnaK	Wolb_DnaK	Wolbachia endosymbiont of Drosophila melanogaster	NP_966665	RefSeq	http://www.ncbi.nlm.nih.gov/protein/NP_966665

## Sheet: Tabelle2
url
http://www.ncbi.nlm.nih.gov/protein/YP_003483718						http://www.uniprot.org/uniprot/E9FW74E9FW74						http://www.uniprot.org/uniprot/E9FW74
http://www.ncbi.nlm.nih.gov/protein/P50019						http://www.uniprot.org/uniprot/E9FW74E9GEV3						http://www.uniprot.org/uniprot/E9GEV3
						http://www.uniprot.org/uniprot/E9FW74E9H926						http://www.uniprot.org/uniprot/E9H926
						http://www.uniprot.org/uniprot/E9FW74E9HBZ4						http://www.uniprot.org/uniprot/E9HBZ4
http://www.ncbi.nlm.nih.gov/protein/NP_503068						http://www.uniprot.org/uniprot/E9FW74E9G2K8						http://www.uniprot.org/uniprot/E9G2K8
http://www.ncbi.nlm.nih.gov/protein/NP_496509
http://www.ncbi.nlm.nih.gov/protein/NP_492485												http://www.uniprot.org/uniprot/F1QFC0
												http://www.uniprot.org/uniprot/F1NRW7
http://www.ncbi.nlm.nih.gov/protein/NP_727563												http://www.uniprot.org/uniprot/F1NZ86
http://www.ncbi.nlm.nih.gov/protein/NP_524063
http://www.ncbi.nlm.nih.gov/protein/NP_524339												TTHERM_00171850
http://www.ncbi.nlm.nih.gov/protein/NP_524356												TTHERM_01044390
http://www.ncbi.nlm.nih.gov/protein/NP_731651												TTHERM_00125640
http://www.ncbi.nlm.nih.gov/protein/NP_731716												TTHERM_01080440
http://www.ncbi.nlm.nih.gov/protein/NP_523741												TTHERM_00105110
												TTHERM_00558440
												TTHERM_00058550
												http://ciliate.org/index.php/feature/details/TTHERM_00171850
												http://ciliate.org/index.php/feature/details/TTHERM_01044390
http://www.ncbi.nlm.nih.gov/protein/AAH56709												http://ciliate.org/index.php/feature/details/TTHERM_00125640
http://www.ncbi.nlm.nih.gov/protein/A5PMG2												http://ciliate.org/index.php/feature/details/TTHERM_01080440
http://www.ncbi.nlm.nih.gov/protein/AAH63946												http://ciliate.org/index.php/feature/details/TTHERM_00105110
http://www.ncbi.nlm.nih.gov/protein/NP_001103873												http://ciliate.org/index.php/feature/details/TTHERM_00558440
http://www.ncbi.nlm.nih.gov/protein/AAH44175												http://ciliate.org/index.php/feature/details/TTHERM_00058550
http://www.ncbi.nlm.nih.gov/protein/Q90593
http://www.ncbi.nlm.nih.gov/protein/Q7SX63
http://www.ncbi.nlm.nih.gov/protein/AAH02453
http://www.ncbi.nlm.nih.gov/protein/P34931
http://www.ncbi.nlm.nih.gov/protein/AAH01752
http://www.ncbi.nlm.nih.gov/protein/NP_005338
http://www.ncbi.nlm.nih.gov/protein/NP_002146
http://www.ncbi.nlm.nih.gov/protein/AAH16179
http://www.ncbi.nlm.nih.gov/protein/NP_004125
http://www.ncbi.nlm.nih.gov/protein/YP_003535637
http://www.ncbi.nlm.nih.gov/protein/EGR32269
http://www.ncbi.nlm.nih.gov/protein/EGR29052
http://www.ncbi.nlm.nih.gov/protein/EGR32660
http://www.ncbi.nlm.nih.gov/protein/EGR31343
http://www.ncbi.nlm.nih.gov/protein/YP_306886
http://www.ncbi.nlm.nih.gov/protein/P20029
http://www.ncbi.nlm.nih.gov/protein/Q61696
http://www.ncbi.nlm.nih.gov/protein/P16627
http://www.ncbi.nlm.nih.gov/protein/P17156
http://www.ncbi.nlm.nih.gov/protein/P63017
http://www.ncbi.nlm.nih.gov/protein/Q7TSZ0
http://www.ncbi.nlm.nih.gov/protein/B8IHL3
http://www.ncbi.nlm.nih.gov/protein/YP_843161
http://www.ncbi.nlm.nih.gov/protein/YP_001581434
http://www.ncbi.nlm.nih.gov/protein/YP_325772
http://www.ncbi.nlm.nih.gov/protein/ADU54551
http://www.ncbi.nlm.nih.gov/protein/ADU54552
http://www.ncbi.nlm.nih.gov/protein/ADU54553
http://www.ncbi.nlm.nih.gov/protein/ADU54554
http://www.ncbi.nlm.nih.gov/protein/ADU54555
http://www.ncbi.nlm.nih.gov/protein/ADU54556
http://www.ncbi.nlm.nih.gov/protein/ADU54557
http://www.ncbi.nlm.nih.gov/protein/ADU54558
http://www.ncbi.nlm.nih.gov/protein/ADU54559
http://www.ncbi.nlm.nih.gov/protein/ADU54560
http://www.ncbi.nlm.nih.gov/protein/ADU54561
http://www.ncbi.nlm.nih.gov/protein/CAI44478
http://www.ncbi.nlm.nih.gov/protein/CAI39095
http://www.ncbi.nlm.nih.gov/protein/CAI44477
http://www.ncbi.nlm.nih.gov/protein/CAI44476
http://www.ncbi.nlm.nih.gov/protein/CAI44475
http://www.ncbi.nlm.nih.gov/protein/CAI39094
http://www.ncbi.nlm.nih.gov/protein/CAI39093
http://www.ncbi.nlm.nih.gov/protein/CAI39092
http://www.ncbi.nlm.nih.gov/protein/YP_467697
http://www.ncbi.nlm.nih.gov/protein/NP_220574
http://www.ncbi.nlm.nih.gov/protein/NP_111007
http://www.ncbi.nlm.nih.gov/protein/NP_966665
